# Supplementary material for: Detection of Potato Pathogen Clavibacter sepedonicus by CRISPR/Cas13a Analysis of NASBA Amplicons
Source: Int J Mol Sci. 2024 Nov 14;25(22):12218. doi: 10.3390/ijms252212218 (PMC11595182; doi:10.3390/ijms252212218)
Supplement: Supplementary file 1 [file ijms-25-12218-s001.zip]

Archive with 1 entries (1 files):
- ijms-3253118-supplementary.pdf
